# Supplementary material for: Control Effects of Short-Term Heatwaves on a Holocyclic Aphid
Source: Insects. 2024 Feb 1;15(2):100. doi: 10.3390/insects15020100 (PMC10888736; doi:10.3390/insects15020100)
Supplement: Supplementary file 1 [file insects-15-00100-s001.zip]

Archive with 1 entries (1 files):
- insects-2793753-supplementary.pdf
